# Supplementary material for: Estimating the potato farming efficiency: A comparative study between stochastic frontier analysis and data envelopment analysis
Source: PLoS One. 2023 Apr 13;18(4):e0284391. doi: 10.1371/journal.pone.0284391 (PMC10101415; doi:10.1371/journal.pone.0284391)
Supplement: S1 Data — (XLSX) [file pone.0284391.s003.xlsx]

## Sheet: Din-Joy-Mun-Rang
Sl.#	Potato	Land	Labour	Tilling	Seed	Fertilizer	Irrigation	Pesticide	Vitamin	Age	Education	Experience	# of	# of Family	Deweed Cost	Access to Credit	Cold Storage	Training
	000' kg	000' Tk.	000' Tk.	000' Tk.	000' Tk.	000' Tk.	000' Tk.	000' Tk.	000' Tk.	Year	Year complt	Year	Plot	member	000' Tk.	Y=1 N=0	Y=1 N=0	Y=1,N=0
	Y	X1	X2	X3	X4	X5	X6	X7	X8	Z1	Z2	Z3	Z4	Z5	Z6	Z7	Z8	Z9
1	14	7.5	36	2.4	18	19.28	2.25	1.2	1.75	35	5	5	2	7	2	0	1	0
2	56	30	147	12.8	24	77.1	3	2.86	6.5	27	10	6	3	9	5.5	0	1	0
3	56	30	150	38.4	72	77.1	9	3.5	4.5	25	21	6	8	6	5.75	0	1	0
4	28	15	45	6.4	36	38.55	4.5	1.2	4.3	30	8	2	3	6	9	0	1	0
5	23.36	12.53	51.6	16	30	32.13	3.75	1.18	2.5	25	12	2	5	6	7.5	0	1	0
6	24	15	40	19.2	36	35.5	4.3	1	2.75	35	8	8	4	7	8.7	0	1	0
7	37	19.95	75.6	24.75	46.7	51.4	6	2.58	3.3	32	10	4	2	4	7.75	0	1	0
8	19.6	11.25	45.7	13.7	28.75	27.75	3.38	3.15	2.75	62	15	7	3	7	4.75	0	1	0
9	22.4	12.53	42.5	16.75	29.7	32.13	3.75	2.75	2.1	37	12	12	4	8	6.7	0	1	0
10	26	15	46.7	17.75	38.5	39.7	3.7	3.75	2.15	40	8	5	6	8	5.3	0	1	0
11	54	30	103.75	35.7	75.7	75.7	7.5	6.75	6.78	35	10	7	8	4	13.55	0	1	0
12	13.5	7.5	21.5	7.85	18.78	19.28	22.85	1.95	2.15	40	5	7	2	4	3.75	0	1	0
13	4.36	2.5	14.9	2.75	5.75	6.75	0.85	0.37	0.38	30	5	6	1	3	0.57	0	1	0
14	27	15	42.5	21.7	37.55	38.85	3.75	2.7	2.7	30	10	6	3	7	3.1	0	1	0
15	12.45	7.5	31.75	9.85	18.25	19.28	2.5	1.75	0.98	45	10	7	3	5	2.85	0	1	0
16	22.6	12.45	42.48	13.78	32.7	33.75	2.95	2.7	2.15	35	8	8	5	7	4.5	0	1	0
17	12.68	7.5	22.7	9.6	19.8	19.28	2.58	1.7	1.35	46	5	5	2	6	2.1	0	1	0
18	51.8	30	123.2	38.78	75.4	78.75	12.7	6.78	5.5	37	21	7	8	8	9.85	0	1	0
19	26.85	15	71.75	20.7	37.5	39.55	3.95	2.5	3.2	35	21	9	3	8	3.2	0	1	0
20	15	7.5	33.6	9.7	21	20.28	2.1	1.95	2.7	30	10	8	2	5	3.75	1	1	0
21	38.5	22.5	139.5	28.5	54	57.83	7.5	6.75	6.7	30	10	8	5	6	12.7	0	1	0
22	50.2	22.5	145.5	29.3	53.7	59.83	6.75	4.55	3.5	28	10	6	2	4	7.8	0	1	0
23	50.5	30	152.3	42.1	73.5	78.9	8.95	4.2	4.7	34	8	8	8	6	13.2	0	1	0
24	26.2	15	61.58	19.2	37.35	37.85	4.37	2.7	3.15	29	12	5	3	4	4.5	0	1	0
25	3.8	1.88	5.75	2.7	4.5	4.8	0.75	0.53	0.7	65	5	8	1	4	1.1	0	1	0
26	39.5	22.5	80.3	28.78	55.75	58.83	7.75	2.7	3.4	30	10	6	4	5	5.7	0	1	0
27	27.2	15	39.55	19.7	36.8	39.55	3.9	2.7	0.76	25	10	4	4	7	3.25	1	1	0
28	47	26.25	115.5	27.7	65.5	69.57	6.59	3.3	4.8	30	10	8	5	4	7.5	0	1	0
29	53	30	142.5	39.8	75.7	77.6	8.7	5.75	6.7	35	12	6	8	5	12.5	0	1	0
30	3.6	1.88	13.2	2.5	4.5	3.5	0.55	0.3	0.29	28	5	5	1	5	0.35	1	1	0
31	13.12	7.5	46.7	12.3	21.4	19.28	2.25	1.7	1.4	28	10	7	2	4	3.5	0	1	0
32	62.4	34.95	170.5	45.75	85.5	92.95	11.5	7.8	5.32	28	12	4	10	8	25	0	1	0
33	39.8	22.5	118.7	29.7	55.15	56.83	6.55	3.75	4.55	26	10	3	7	2	15	0	1	0
34	24.8	15	83.4	20.35	37.5	39.55	5.2	2.3	2.57	25	21	4	7	3	7.75	0	1	0
35	43.6	24.98	136.35	33.7	61.55	65.25	7.8	3.75	4.6	32	10	12	15	7	17.5	0	1	0
36	53.6	30	173.9	38.4	75.2	78.55	9.5	4.27	7.5	30	10	4	5	6	18.9	0	1	0
37	20.28	11.25	73.2	15.5	27.7	28.95	3.58	1.13	2.15	28	12	3	5	3	6.75	0	1	0
38	13.2	7.5	60.75	9.75	20.2	19.28	2.55	1.25	1.7	25	12	3	2	4	4.7	0	1	0
39	44.7	24.98	110.5	32.7	62.5	64.25	7.75	3.5	4.75	35	21	7	5	8	16.5	0	1	0
40	31.2	17.48	72.7	28.95	45.5	45.98	5.25	2.75	2.95	25	12	7	6	6	12.5	0	1	0
41	3.52	1.88	9.9	2.9	6.5	4.82	0.55	0.19	0.28	60	10	20	1	4	0.45	0	1	0
42	5.6	3	25.2	3.84	7.2	7.7	0.9	0.35	0.46	50	10	9	1	6	1.25	0	1	0
43	4.76	2.63	9.3	3.2	6.5	6.5	0.82	0.29	0.32	47	8	5	1	7	0.95	0	1	0
44	13.2	7.5	32.5	9.6	18.9	2.75	2.25	1.2	0.38	35	10	7	3	6	1.75	0	1	0
45	8.84	4.95	21.6	6.75	12.5	12.85	16.5	0.38	0.76	65	10	7	2	11	1.5	0	1	0
46	22.4	12.45	42.7	16.7	31.55	33.13	3.2	1.35	2.25	63	10	12	6	7	6.75	0	1	1
47	6.64	3.68	19.6	4.9	9.3	9.85	1.23	0.29	0.57	35	10	20	2	3	0.85	0	1	0
48	7.48	4.13	15.9	5.5	9.9	10.55	1.24	0.315	0.63	27	8	5	2	4	1.9	0	1	1
49	13.68	7.5	41.6	9.75	19.8	20.28	2.35	0.67	1.58	48	10	20	3	8	4.5	0	1	0
50	18.6	9.98	38.4	12.8	24	25.7	3	1.35	2.5	42	10	7	4	7	3.5	0	1	0
51	2.6	1.5	5.6	0.43	3	3.86	0.24	0.12	0.19	39	0	12	1	4	0.3	1	1	1
52	4.62	2.48	4.5	0.6	4.8	3.61	1.2	1.05	0.2	36	7	10	1	7	0.7	0	1	0
53	3.52	1.88	4.6	0.6	3.6	4.17	1.2	0.36	0.19	55	12	3	1	7	0.7	0	1	0
54	7.12	3.83	6.3	1.2	7.4	3.28	1.2	0.29	0.19	36	7	6	1	3	1.2	1	1	0
55	28	15	30.8	3.8	28.8	12.85	4	0.76	1	28	10	12	4	7	2.5	1	1	0
56	7.16	3.83	5.6	0.8	5.7	4.11	1	0.81	0.17	25	5	12	1	3	0.8	0	0	0
57	9.24	4.95	3	1.2	9.6	4.24	0.18	0.29	0.14	28	0	6	3	3	0.8	0	0	0
58	60	32.48	42	7	78	27.82	5	3.2	1.2	40	5	5	7	4	4	0	1	0
59	21.28	11.25	22.4	1.5	21.6	9	1.5	0.53	0.3	45	0	5	3	3	2	0	1	0
60	14	7.5	30.8	1	14.4	6.43	1.5	0.8	0.32	30	5	5	2	5	1	0	1	0
61	14	7.5	14.7	1.2	14.4	6.43	1.2	0.8	0.28	32	5	10	2	4	0.6	1	1	1
62	15	8.03	35.2	1.8	15.55	6.88	1.3	0.75	0.3	25	10	3	3	2	0.8	1	1	1
63	14	7.5	16	2.1	14.4	6.43	1.2	0.75	0.19	20	10	3	3	5	1	0	1	1
64	23.36	12.53	26.95	3	24	10.73	3	2.1	0.87	45	5	5	4	5	1.4	1	1	0
65	9.24	4.95	5.25	1.5	9.6	4.24	1.25	0.8	0.19	44	10	15	1	5	1	0	1	1
66	18.6	9.98	21	3	19.2	8.55	1.6	1.1	0.19	40	5	15	2	5	1	0	1	0
67	28	15	46.2	4.2	28.8	12.85	3.6	3.2	0.19	58	12	15	3	4	1	0	1	0
68	46.64	24.98	73	10	48	21.39	4.33	2.26	0.3	28	10	5	5	3	1.2	0	1	0
69	23.36	12.53	40	2	24	10.73	3	3.2	0.3	55	15	5	3	6	1	0	1	0
70	23.4	12.53	45	5	24	10.73	2.67	1.5	0.35	45	10	6	3	5	1.5	1	1	1
71	32.04	20.03	45	2.67	43.2	17.15	5.34	4.06	0.34	21	21	5	8	3	3	0	1	1
72	14	7.5	35.1	1	14.4	6.43	1.2	1.2	0.18	20	10	2	2	5	0.75	1	1	0
73	14	7.5	31.5	2.4	24.4	6.43	2.5	1.5	0.32	33	11	10	3	7	1	1	1	1
74	32.6	17.48	38.4	2.79	33.6	14.97	4.19	1.11	0.19	47	11	12	3	4	2.5	0	1	0
75	14	7.5	40.2	1.2	14.4	6.43	3.6	1.6	0.3	75	10	15	1	10	1	0	1	0
76	9.24	4.95	15	3.6	9.6	4.24	1.2	1.6	0.3	30	10	5	2	4	1	0	1	0
77	4.6	2.5	11.9	1	4.8	2.12	1.2	0.35	0.28	40	9	8	2	5	0.7	1	1	0
78	2.4	1.28	3	0.75	2.49	1.09	0.4	0.4	0.07	53	0	10	1	6	0.75	1	1	0
79	4.6	2.5	12.6	0.6	4.8	1.12	0.8	0.35	0.18	28	10	5	2	5	0.4	1	1	0
80	18.6	9.98	28.8	3.2	19.2	6.42	2	1.5	0.2	65	6	20	3	6	1.5	1	1	0
81	42	22.5	43.05	4.8	43.2	25.47	3.5	1.5	0.35	53	0	20	4	8	2	1	1	0
82	18.6	9.98	14.7	3.2	25.6	9.75	2.7	1.6	0.35	40	8	20	4	7	0.3	1	1	0
83	21	11.25	18.9	3.6	15	10.51	2.4	1.2	0.8	18	10	3	5	5	1.2	1	1	0
84	36	22.5	36.75	3	43.2	19.28	3.6	2	0.75	55	10	30	5	6	4.5	0	1	0
85	4.28	2.5	2.45	1	4.8	3	0.75	0.53	0.21	25	0	4	1	3	0.5	0	1	0
86	11.8	7.5	9.1	0.8	14.4	9.43	1.2	0.35	0.2	40	8	15	2	6	1	0	1	0
87	18.6	9.9	10.5	3.2	19.2	14.45	1.5	1.5	0.4	40	5	8	4	7	1	0	1	0
88	3.48	1.8	3.1	0.7	3.6	2.81	0.8	0.25	0.2	43	0	2	2	4	0.5	0	1	0
89	52.8	30	94.5	9.6	57.6	28.7	3.6	1.5	1.9	25	12	4	6	4	4	0	1	0
90	70	37	119	9	72	34.13	4.5	7	3	50	8	24	1	5	3	0	1	1
91	42	22.5	52.5	3.6	43.2	21.78	3.6	1.7	0.75	35	12	12	2	5	2.5	0	1	0
92	13.68	7.5	31.5	1.8	14.4	6.43	1.2	0.75	0.25	44	5	20	3	4	1.2	0	1	1
93	26	15	25.2	1.8	28.8	13	1.8	1.5	0.35	50	10	10	2	7	1	0	1	0
94	17.4	9.98	31.5	3.6	19.2	10.54	1.2	0.75	1.2	19	10	3	2	6	1.6	0	1	0
95	39.8	22.5	37.8	24	19.2	19.28	3	1.75	1.2	35	22	5	2	3	1.5	0	1	0
96	13.4	7.5	10.5	1.2	14.4	6.55	1.3	0.35	0.33	35	8	5	2	3	1	0	1	0
97	13	7.5	16.45	1.8	14.4	7.43	1.5	1	0.3	35	10	5	2	4	1	0	1	0
98	39.4	22.5	94.5	6	43.2	21.28	3.6	1.7	0.75	65	9	7	3	6	2.5	0	1	0
99	14	7.5	15	1.8	14.4	7.43	1.7	0.72	0.25	30	5	3	4	4	1	0	1	0
100	28	15	24.5	3.6	28.8	4.77	2.4	4.5	360	50	11	20	4	4	1	1	1	1
101	8.2	7.5	15.8	2.25	12	10.48	2.7	0.57	0	28	10	6	7	5	3.2	1	1	1
102	6.4	4.95	11.4	2	14.5	5.3	1.98	2.5	0.4	32	9	8	3	3	2.4	1	1	1
103	8.4	7.5	22.4	2.4	9.8	8.75	2.4	1.1	0.75	42	5	10	3	6	3.6	1	1	1
104	13.6	9.97	22.8	2.3	25.87	11.8	3	1.5	0.25	35	12	6	3	5	0.7	0	1	1
105	19.2	15	35	4.5	30.3	16.5	4	5.8	1.1	50	10	20	3	4	11	1	1	0
106	15.7	15	29.2	3	18.75	12.47	3	3.67	0.25	33	9	14	3	6	1.5	1	1	0
107	16	15	24.2	3.5	18	11.05	2.5	4.8	0.7	45	10	10	6	4	2	1	1	1
108	9.6	7.5	17.8	2.1	20.25	7.8	2.8	3.67	0.07	29	8	9	4	10	3.9	0	1	1
109	3.4	2.48	6	1.5	4.73	2.65	0.8	0.75	0.45	37	5	5	2	4	1.2	0	1	1
110	8.9	9.98	13.6	2.8	17	13.3	3.8	1.45	1.1	47	5	17	7	7	3.6	1	1	1
111	11.2	9.98	15.2	2.9	25.2	13.5	4	0.58	1.1	40	12	13	10	5	3.6	1	0	0
112	11.2	9.98	13.6	3.5	30.78	11.5	4	1.62	1	55	10	12	5	6	1	1	0	0
113	16.4	9.97	18.5	3.5	28.8	17.07	3.5	1.35	1.05	48	0	5	7	3	2	1	0	1
114	17.5	7.5	15.2	3.4	31.5	13.95	3.7	2.2	0.75	45	12	13	8	4	3	1	1	1
115	12.7	11.62	14.8	3	30	17.8	4.1	2.2	1	40	9	12	5	4	4	1	1	1
116	20.5	14	22.6	5.5	45	12.9	2.5	3.1	0.36	35	14	5	10	5	1.2	0	1	0
117	15.55	9.9	18.5	3.5	25	13.3	3	2.67	0.25	40	0	10	5	4	0.7	1	0	1
118	11.75	7.5	20	2.5	20	13.3	3	2.6	0.25	40	9	15	3	4	0.7	1	0	0
119	19.75	14	32.1	3.5	40	17.37	4.5	2.5	0.25	50	10	20	10	4	1	1	1	0
120	11.5	7.3	14	2.1	22	12.4	2.4	0.95	0.5	37	8	7	7	4	2	1	1	0
121	9.8	4.9	9.2	2	10.8	8.5	2.5	0.66	0.6	42	5	10	1	4	0.3	0	0	0
122	5.8	3.45	10	1.5	8.4	10.5	2	0.3	0	29	10	5	1	8	0.4	0	0	0
123	10.85	7	12.8	2.1	10.5	12.4	1.95	0.5	0.08	40	8	8	5	4	0.9	1	1	0
124	16	11.6	18	2.48	22	16.3	2.5	2	0.45	28	10	8	6	6	2	1	1	0
125	12	7	15	2.2	18.2	12.7	2.3	2.05	0.09	50	7	15	4	3	1.3	1	1	0
126	23.6	14,1	25.9	4	36	17.27	3.5	2.85	0.09	65	5	40	8	6	4	0	1	0
127	8.2	4.62	5.6	1	12	5.35	1.5	0.37	0.7	45	8	20	4	5	2	0	1	0
128	24.8	14	43.4	5	34	18.75	3	2.25	0.7	30	10	5	8	5	2	0	1	1
129	11.6	7	15.2	1.5	10	9.9	2	0.57	0.1	35	9	20	4	3	3	1	1	0
130	11.4	7	8.9	2	15	11.5	2.5	1.7	0.7	40	8	19	4	4	2.5	0	1	0
131	11.2	7	8.4	2.7	16.5	10.33	1.7	0.57	0.5	28	0	6	3	4	1.5	1	1	0
132	27	17.47	37.4	6.45	35	23.66	5.7	3.72	0	55	5	20	8	4	3	1	1	0
133	27.4	17.4	39.4	5.4	30	24.37	3.3	2.1	0.2	42	8	20	6	3	1.5	0	1	0
134	34.2	21	23.4	7.3	52.79	31.72	7.5	2.15	0.7	50	10	30	10	5	1.5	0	1	0
135	23.2	14	23	2.4	32	21.42	3.75	2.1	0.2	40	5	20	7	4	3.5	0	1	0
136	27.5	17.48	24.4	6.29	44.3	30.6	3.7	1.75	0.25	60	5	25	11	5	1.5	0	1	0
137	28.5	17.5	65	6.25	45	16.93	2.75	1.95	0.1	38	0	20	3	3	0.9	0	1	0
138	37.2	21	73	8.1	50	37.97	3.3	1.75	0	25	10	3	15	3	1.5	0	1	0
139	27.4	17.48	70	5.8	38	28.4	4.66	1.75	0	40	5	15	5	4	2	0	1	1
140	18.5	12.45	50	3.5	26	21.19	2.9	1.15	0.7	35	8	15	4	4	2	0	1	0
141	11.8	7.5	12	2.97	15	13.46	2	0.98	0.7	28	0	10	3	5	2.5	0	1	0
142	21.24	12.6	30	4.5	17.85	23.39	2.7	1.9	0.9	28	5	8	3	4	2	0	0	0
143	23.6	15	35	4	30	23.2	3.2	1.2	0	55	0	30	5	2	1.5	0	1	0
144	26.5	17.5	47	4	32.7	28.3	2.7	1.7	0.6	43	5	25	7	5	1.5	0	1	1
145	37.9	25	80	7	35.5	38.9	5.9	2	0.6	26	8	5	7	6	7	0	1	0
146	22.3	14	35	3.5	30	25.27	3.7	1.7	0.5	50	10	25	3	4	3	0	1	0
147	15.1	9	30	2.5	20	9.73	2.7	0.95	0.2	22	5	2	6	3	2.5	0	0	1
148	18	12	37	3	25	9.8	1.9	1.3	0.4	46	10	15	5	6	3	0	0	0
149	11.2	6	21.6	2.5	15	11.8	2.1	0.97	0.2	45	5	20	4	5	1.5	0	1	0
150	22.8	14	30	4.9	35	23.62	1.9	1.3	0	70	0	50	3	3	2.8	0	1	0
151	24	25	42.56	16	56	25.7	4	11.62	3	35	10	10	5	7	0.8	0	1	0
152	42	37.5	30.5	21	97.5	37.5	4.8	10.35	4	60	10	30	7	8	2.1	0	1	1
153	52	45	99.2	32	140	51.4	6.4	40.92	3.8	50	4	30	6	6	4	0	1	0
144	22	8	21	8	35	12.5	2	2.94	2	55	0	15	5	4	0.6	0	1	1
155	40	20	31.5	24	84	37.5	6	11.97	3	60	0	25	10	7	2.1	0	1	1
156	156.8	90	85	98	392	175	28	39.9	20	70	0	30	23	8	5.6	0	1	1
157	24	20	60	14	56	25.7	3.2	5.9	1	70	0	40	4	7	2	0	1	0
158	40	30	54	21	4.8	37.5	4.8	3.42	3	80	5	45	5	16	3	0	1	0
159	60	36	72	32	112	50	6.4	13.36	3	62	8	35	5	4	2.4	0	1	0
160	28	24	60	14	56	26.5	3.2	6.68	2.5	70	10	40	4	5	1.4	0	1	0
161	72	60	100.8	42	168	75	9.6	12	3	37	16	20	8	5	2	0	1	0
162	18.2	9.75	36.96	10.4	50.96	16.25	2.6	3	1	75	0	50	4	9	0.9	0	1	0
163	13.2	8	36.4	7	35	12.85	1.6	3.42	0.9	40	15	10	5	4	0.8	0	1	0
164	44	25	53.4	24	84	37.5	4.8	10.44	1.7	85	0	40	8	8	2.1	0	1	1
165	28	18	24	14	56	25	3.2	6	1.7	62	0	40	5	14	1.4	1	1	1
166	12	6	18	7	28	12.5	1.6	2.18	0.35	57	0	30	2	8	0.7	0	1	1
167	7.2	5	9.45	4.62	18.48	8.25	1.06	2.34	0.34	55	8	10	2	4	0.6	0	1	1
168	154	11	107	88	297	152.35	33	44	10.12	41	16	6	10	4	5	0	1	0
169	44	30	38	24.5	98	41.13	8.4	12.18	3	60	0	40	11	8	2.8	0	1	1
170	28	18	34	14	56	25	3.2	3.96	2	62	0	30	7	6	1.4	0	1	1
171	32	31.5	42	21	105	37.5	4.8	7.02	3.4	65	0	30	3	6	1.8	0	0	0
172	40	5	9	3.5	14	6.25	0.8	2	0.7	65	0	30	2	7	0.5	0	0	1
173	10.96	6	19.92	7	31	12.5	1.6	4	1.5	45	0	20	5	5	0.7	0	1	1
174	14	7.5	23.5	7	31.5	12.5	1.6	2.91	1.5	28	12	5	4	7	0.7	0	1	1
175	13	6	29.6	8	28	12.5	3	3	1	49	0	35	6	8	1	1	1	0
176	378	270	539	15	940	337.5	54	78.57	37	55	8	35	35	10	2.7	1	1	0
177	23.36	18.79	26.25	11.69	58.45	21.01	2.67	4	1.5	70	0	40	9	10	0.9	1	1	0
178	16	16	52.5	10	46.55	17.09	2.13	1.5	1	50	5	20	7	9	1	0	1	1
179	8	5.5	10.2	7	18.48	12.85	1.6	2.3	1	40	3	7	5	9	0.6	0	1	1
180	14	6	19	7	35	12.5	1.2	3.51	1.5	37	12	5	5	11	0.7	0	0	0
181	14	6	19	7	37.5	13.65	2	28.5	0.22	25	12	2	5	5	0.9	1	1	0
182	40	30	58.52	28	122.5	43.93	7	3.42	1	35	0	20	5	6	0.8	0	0	0
183	19.4	12	23.4	10.5	40	18.75	3	2.85	1.6	46	0	8	3	5	0.4	0	1	1
184	24	22	21.4	16	56	25	4	2.88	1.5	54	0	10	7	7	0.7	0	1	1
185	16.8	12	29	8.4	33.6	16.32	2.88	4.8	1	60	15	30	3	7	1	0	1	0
186	12	10	13.2	7	35	12.5	1.6	1.2	0.5	48	2	20	5	4	0.7	0	1	1
187	11.2	9	17.5	7	28	12.5	1.6	1.1	0.5	68	0	30	7	11	0.7	0	1	1
188	48	22	49.2	13.5	63	28.2	3	3.44	1.28	60	8	20	18	6	1	1	1	1
189	15.2	8	33.6	4.5	21	9.4	1.5	1.08	0.38	55	1	20	5	8	1	1	1	1
190	62.4	40	69.9	18	90	37.6	6	4.3	0.39	30	3	10	5	7	4	1	1	1
191	20.8	14	31.2	6	30	12.5	2	1.08	0.39	45	1	12	8	5	1	1	1	0
192	5.2	3	4.5	1.5	9	9.2	1.5	1.75	0.35	45	1	7	1	5	0.6	0	0	0
193	52	40	57.6	15	69.93	31.3	4.99	3.69	1.15	35	2	8	15	6	1	1	1	1
194	4.8	3	4.5	1.5	15	3.1	1.5	1.08	0.39	65	1	20	3	8	1	1	0	0
195	20	13	33	6	3	12.5	1.99	1.46	0.43	40	1	15	8	6	1	1	1	1
196	20	13	19.2	6	30	12.5	1.99	1.46	0.43	32	2	8	7	4	0.6	1	1	0
197	20	13	25.2	6	30	12.5	2	1.5	0.39	40	2	8	9	5	1	1	1	0
198	14.4	12	33.6	4.5	22	9.4	1.5	1.15	0.39	50	1	15	5	9	0.6	1	1	0
199	11.2	10	23.4	4.5	21	9.4	1.5	1.15	0.6	50	1	20	6	6	1	1	1	0
200	25.6	15	35.4	7.5	45	15.6	3	2.07	0.85	38	1	9	10	5	2	1	1	0
201	10	6	16.8	3	15	9.4	1.5	1.15	0.43	50	1	10	5	8	0.6	1	1	0
202	52	3	42.55	15	74.59	31.3	5	4	1.28	38	8	8	20	5	0.7	1	1	1
203	26	15	28.7	7.5	37.18	15.6	2.49	1.99	0.5	45	10	20	10	5	1	1	1	1
204	20	12	31.6	6	36	12.76	2	1.2	0.43	55	2	20	8	6	1	0	1	1
205	7.2	3	4.8	3	15	5	0.8	1	0.6	60	8	40	2	6	0.6	0	1	0
206	4.8	3	7.2	3	10	5	1.4	1.18	0.17	25	12	5	3	4	0.6	0	1	0
207	39.2	40	42	24	35	43.75	3	1.2	2	60	3	40	6	12	1.2	0	1	0
208	4.2	1.2	1.2	1	6	2	0.8	5.7	0.2	42	0	10	2	5	0.5	0	1	1
209	4.68	3	6.84	2	15	4	0.8	0.57	0.3	36	0	8	1	4	0.4	0	0	0
210	70	60	84	40	175	62.5	5	3	0.85	70	0	40	27	12	3	1	1	0
211	17	14.5	38	8	40.6	14.85	1	1	0.5	60	0	20	8	7	0.7	1	1	0
212	4.8	3	14	3	6.47	4.5	3	1	0.6	55	7	10	2	4	0.5	0	1	0
213	240	65	71	40	126	68	5	2	2	58	12	20	10	5	2	1	1	0
214	80	5	75	40	126	62.5	5	3	2	56	10	42	10	3	2	0	1	0
215	80	25	73.5	25.6	146.4	45.75	9.8	4	2.5	58	5	21	7	5	3	1	1	0
216	56	25	98	32	140	51.2	4	1.5	1.5	52	10	20	7	3	1	1	1	1
217	140	80	160	64	209.92	102.4	8	3	3	87	1	45	10	15	3.5	1	1	0
218	45	15	28	16	55.86	33.25	3	1.5	0.5	65	5	40	7	17	1	0	1	0
219	7.4	5	11.9	5.28	13.86	12.5	0.8	1	0.5	60	10	20	3	6	0.6	1	1	0
220	26.56	10	42	13.28	41.83	25	2	1	0.7	75	0	60	5	11	1	1	1	0
221	84	61.25	71.5	30	198	110	5	35	5	50	0	20	25	6	0.3	0	1	0
222	16	12	26	8	40	14	1.5	5	1	60	6	20	3	6	0.5	0	0	0
223	12	10	25	6	25.2	12	2	4.5	0.8	70	0	25	3	4	0.4	0	1	0
224	16	12	25	2.5	10	12.8	2	2	1	50	0	20	3	4	0.3	0	0	0
225	36	17	35	7.5	68.6	25	3	9.5	1.5	24	10	10	5	7	0.4	0	1	0
226	32	15	30	15	54	18	1.5	9	1.5	40	8	5	4	6	0.3	0	1	0
227	60	24	40	20	72	35	1.8	14	2.5	60	0	20	7	8	0.3	0	1	0
228	80	55	99	20	90	45.5	4.5	15	2.5	55	8	15	20	5	0.5	0	1	0
229	28	15	32	4	45	24	1.5	10	1.2	42	5	5	5	5	0.5	0	1	0
230	8	5	10	2	9	7	0.4	0.1	0.1	34	9	3	3	3	0.4	0	0	0
231	16	8.75	26	3.5	25.2	10	2.2	3	0.8	37	5	2	5	4	1.5	0	0	0
232	5	5	8	3	12.6	5.5	1	1.5	0.3	35	9	2	1	3	0.6	0	1	0
233	24	16	38	6	36	16.5	2	3.1	0.5	45	8	5	2	4	0.7	0	0	0
234	18	12	24	3	22.1	11	2	3	0.9	44	8	1	2	4	1	0	0	0
235	14	7.5	10	3	21.6	10.5	0.5	3.2	0.3	28	9	3	2	4	0.5	1	0	0
236	34	20	35	6	45	20	2.4	4	0.8	30	5	5	3	3	2	0	1	0
237	35	17	32	5.5	50.4	22.8	3	8	2.5	35	10	5	5	4	2	1	1	0
238	18	14	30	5	36	17	2	8	0.8	40	10	10	4	4	1	1	1	0
239	34	25	40	12	55.8	30	5	10	2	70	0	20	8	10	3	0	0	0
240	30	20	34	13	50.4	23	3	8	3	60	0	15	5	5	1.5	0	1	0
241	8	7	4	2	14	10	1.5	1.5	4	28	7	3	2	3	0.4	1	0	0
242	24	15	30	5	32.3	17	0.8	4	0.6	65	0	15	3	8	0.5	1	0	0
243	26	16	30	15	46.8	24	2.4	9	1.5	60	5	5	5	6	1.2	1	1	0
244	14	7.5	4	7	25.2	11	2	3	1	55	5	5	3	5	0.3	1	1	0
245	80	45	68	32	117	62	5	20	3	35	10	5	15	4	4	0	1	0
246	108	50	100	35	122.4	60	5	22	3	60	10	15	17	5	2	0	1	0
247	10	7	3.5	5	18	8	1.5	3	0.5	25	12	2	2	3	0.5	0	0	0
248	8	5	3	3.5	14	5	1.4	2	0.4	30	12	3	2	3	0.5	0	1	0
249	15	7	4	7	25.2	11	1.8	3	0.5	65	8	15	3	8	0.5	0	0	0
250	76	35	55	34	117	80	6	22	4	40	4	10	20	4	2	0	1	0
251	28	20.25	52.5	10.8	29.6	36.18	2.4	2	1.5	60	10	20	12	8	3	0	1	0
252	8	6.75	12.55	6.5	9.1	6.21	0.85	0.35	0.5	45	15	10	2	9	0.2	0	1	0
253	20	20.25	43.45	11.4	36	29.58	2.4	3	0.57	42	3	12	5	8	0.6	0	1	0
254	2.8	5.06	11.2	6	6.56	7.73	0.8	0.65	0.5	30	7	5	2	6	0.18	0	1	0
255	9.2	13.5	19.95	4	17.5	14.2	3	1.5	0.6	35	5	10	3	8	2.4	0	1	0
256	4	5.06	10.65	3.8	6.75	8.43	0.4	1	0.2	58	0	10	2	10	0.18	0	0	0
257	10	16.88	59.05	5	20	21.05	0.82	3	500	26	15	7	6	5	0.45	0	1	0
258	0.8	1.01	4	0.8	2.5	3.85	0.3	0.2	0.08	25	0	4	1	8	0.06	0	0	0
259	4.75	13.5	33.75	6	12.5	17.25	1	1.5	0.5	40	15	15	8	5	0.36	1	1	1
260	4	5.06	15.45	4	9.38	9.63	0.8	1	0.3	25	5	3	2	5	0.18	0	1	0
261	1.2	2.03	7.5	1	3.75	6.23	0.8	0.55	0.05	42	10	15	1	4	0.09	0	1	0
262	0.8	1.69	6.25	1.6	2.5	4.28	0.8	0.6	0.05	55	10	22	1	4	0.07	0	1	0
263	0.28	0.68	3	0.5	1.25	3	0.4	0.3	0.05	29	8	3	1	7	0.05	0	0	0
264	0.32	0.68	3	0.5	1.25	1.2	0.4	0.2	0.05	32	3	4	1	7	0.03	0	0	0
265	2.8	5.4	6.9	2.9	6.25	4.5	0.7	0.3	0.5	28	10	6	2	6	0.18	0	1	0
266	5.6	5.06	19.5	3	11.2	5.5	0.9	0.3	0.5	28	17	8	2	12	0.18	0	1	0
267	6	6.75	12.25	4	8.4	7.02	0.8	1	0.5	30	0	11	2	5	0.18	1	0	0
268	0.32	0.47	3	0.7	1.25	0.9	0.4	0.1	0.05	57	0	20	1	6	0.04	0	0	0
269	6	6.75	18.15	3.5	8.75	8.45	0.5	0.3	0.15	35	3	6	2	7	0.18	0	1	0
270	10	13.5	20.6	6	28	17.9	1.6	1	0.5	32	8	11	4	4	0.36	1	1	0
271	16	16.88	29.2	9.5	40	31.05	3	1	0.5	60	0	20	3	8	0.36	1	1	0
272	8	13.5	21.75	7	21	19.6	0.8	1	0.3	50	7	10	5	8	0.5	0	1	0
273	20	16.88	28	7	36	18.8	3	1	0.6	39	8	10	4	9	1	0	1	0
274	14	13.5	29	6	32	18.85	3.2	1.7	0.4	36	0	4	3	5	0.4	0	1	0
275	48	47.25	169	24.5	78.75	68.95	14	5	3.5	45	0	20	10	10	1.4	1	1	0
276	20	20.25	1.92	12	36	29.58	3.6	3	0.5	50	7	18	5	5	1	0	1	0
277	32	23.63	41.5	10.5	36.75	37.48	4.2	1	0.3	40	8	12	3	5	0.54	0	1	0
278	16	16.88	40	7	40	26.78	3	1	0.3	50	10	17	4	8	0.45	0	1	0
279	48	33.75	84.5	15	45	51.3	6	6.5	1.5	45	5	10	7	4	1	1	1	0
280	24	23.63	50.45	10.8	14.4	17.17	3	3	0.56	48	5	10	4	5	0.63	0	1	0
281	40	30.38	34	27	72	24.62	6	6.39	0.56	42	7	4	6	8	0.81	0	1	0
282	24	20.25	70	10	42	19.37	4.8	3	0.3	65	10	13	8	5	0.54	0	1	0
283	16	16.88	65	8	35	16.66	4	2	0.6	55	8	19	3	6	0.36	0	1	0
284	24	20.25	53.5	10.5	27	18.85	0.9	2	0.6	42	6	12	3	5	0.5	0	1	0
285	28	23.63	60.5	10	29.4	29.68	2.8	2	0.6	60	7	20	7	8	0.5	0	1	0
286	20	20.25	47.5	10.5	38.4	22.95	4.8	2.7	0.8	35	12	5	3	6	0.6	0	1	0
287	28	27	61	14	64	29.9	3.2	2	1	30	0	4	4	6	1	0	1	0
288	20	20.25	59	10.5	43.2	19.65	2.4	2	0.7	30	5	15	3	8	0.5	0	1	0
289	42	33.75	101.5	12.5	45	32.6	12	3	1.5	40	12	15	8	4	1	0	1	0
290	32	27	78.5	12	54.4	27.38	9.6	2.7	1.6	48	10	5	6	8	0.72	0	1	0
291	30	27	73.5	12	48	32.6	4.8	2.5	1	43	10	8	5	6	0.76	0	1	0
292	22	20.25	52.5	11.4	32.4	20.4	2.4	2	0.6	55	5	6	4	12	0.54	0	1	0
293	20	16.88	63	6.25	30	17.8	2	2	0.6	38	4	2	3	6	0.3	0	1	0
294	16	16.88	39.5	6.25	30	14.19	2	1.5	0.6	60	3	5	2	9	0.5	0	1	0
295	36	27	69	14	48	14.15	3.2	3.6	1.2	38	0	3	5	8	0.6	0	1	0
296	10	10.13	29	3	18	11.15	1.5	1.05	0.6	35	15	5	2	10	0.2	0	1	0
297	4.4	8.44	28	6.5	10.94	11.51	0.4	1.19	0.8	29	17	10	3	6	0.19	0	1	1
298	32	23.63	33	5	23.8	41.16	5.6	2	1.75	32	12	3	4	6	1.2	0	1	0
299	24	23.63	32.1	14	25.2	59.92	3.5	2	0.9	40	8	8	6	5	1.4	0	1	0
300	12	10.13	16	6	16.08	25.68	4.5	1.5	1	30	10	5	5	4	1	0	1	0
